# Supplementary material for: Blood Plasma Markers in Depressed Mice under Chronic Social Defeat Stress
Source: Biomedicines. 2024 Jul 5;12(7):1485. doi: 10.3390/biomedicines12071485 (PMC11275122; doi:10.3390/biomedicines12071485)
Supplement: Supplementary file 1 [file biomedicines-12-01485-s001.zip]

Archive with 1 entries (1 files):
- biomedicines-3004059-supplementary.xlsx
