# Supplementary material for: Blood Plasma Markers in Depressed Mice under Chronic Social Defeat Stress
Source: Biomedicines. 2024 Jul 5;12(7):1485. doi: 10.3390/biomedicines12071485 (PMC11275122; doi:10.3390/biomedicines12071485)
Supplement: Supplementary file 1 [file biomedicines-12-01485-s001.zip › biomedicines-3004059-supplementary.xlsx]

## Sheet: Table S1, Protein IDs 
Table S1. All proteins which were identified by chromatography-mass spectrometry methods in blood plasma of male mice
Protein IDs
sp|P01027|CO3_MOUSE;sp|P09242|PPBT_MOUSE
sp|P07724|ALBU_MOUSE
sp|Q61838|PZP_MOUSE;sp|Q6GQT1|A2MG_MOUSE
sp|P28665|MUG1_MOUSE;ENSEMBL:ENSBTAP00000024146;CON__ENSEMBL:ENSBTAP00000024146
sp|Q921I1|TRFE_MOUSE;Q29443;CON__Q29443;Q0IIK2;CON__Q0IIK2;Q2HJF0;CON__Q2HJF0
sp|P11276|FINC_MOUSE
sp|E9Q414|APOB_MOUSE;ENSEMBL:ENSBTAP00000032840;CON__ENSEMBL:ENSBTAP00000032840
sp|P20918|PLMN_MOUSE;P06868;CON__P06868
sp|P01029|CO4B_MOUSE;P01030;CON__P01030;ENSEMBL:ENSBTAP00000007350;CON__ENSEMBL:ENSBTAP00000007350
sp|P06909|CFAH_MOUSE
sp|E9PV24|FIBA_MOUSE;P02672;CON__P02672
sp|P06684|CO5_MOUSE;Q1A7A4;CON__Q1A7A4
sp|Q61147|CERU_MOUSE;ENSEMBL:ENSBTAP00000031900;CON__ENSEMBL:ENSBTAP00000031900
sp|Q8K0E8|FIBB_MOUSE
sp|P21614|VTDB_MOUSE
sp|P13020|GELS_MOUSE;Q3SX14;CON__Q3SX14
sp|P04186|CFAB_MOUSE;Q3KUS7;CON__Q3KUS7
sp|P19221|THRB_MOUSE;P00735;CON__P00735
sp|Q8VCM7|FIBG_MOUSE
sp|Q91X72|HEMO_MOUSE
sp|A6X935|ITIH4_MOUSE;Q3T052;CON__Q3T052
sp|Q00623|APOA1_MOUSE;P15497;CON__P15497
sp|Q00897|A1AT4_MOUSE
sp|P28666|MUG2_MOUSE
sp|Q9DBD0|ICA_MOUSE
sp|O89020|AFAM_MOUSE;REFSEQ:XP_585019;CON__REFSEQ:XP_585019
sp|P22599|A1AT2_MOUSE
sp|P23953|EST1C_MOUSE;sp|Q8VCT4|EST1D_MOUSE
sp|P26262|KLKB1_MOUSE;sp|Q91Y47|FA11_MOUSE
sp|P32261|ANT3_MOUSE;P41361;CON__P41361
sp|Q8K182|CO8A_MOUSE
sp|P07758|A1AT1_MOUSE
sp|Q00896|A1AT3_MOUSE
sp|P01872|IGHM_MOUSE
sp|Q61702|ITIH1_MOUSE;Q0VCM5;CON__Q0VCM5
sp|O08677|KNG1_MOUSE;P01045-1;CON__P01045-1;Q2KJ62;P01044-1;CON__Q2KJ62;CON__P01044-1
sp|P06728|APOA4_MOUSE
sp|P08226|APOE_MOUSE
sp|Q00898|A1AT5_MOUSE
sp|Q61129|CFAI_MOUSE
sp|Q61703|ITIH2_MOUSE;Q9TRI1;CON__Q9TRI1
sp|Q01339|APOH_MOUSE;P17690;CON__P17690
sp|O70362|PHLD_MOUSE
sp|Q01279|EGFR_MOUSE
sp|P07759|SPA3K_MOUSE;sp|Q80X76|SPA3F_MOUSE
sp|Q8BH35|CO8B_MOUSE
sp|P06683|CO9_MOUSE
sp|Q9ESB3|HRG_MOUSE
sp|P01898|HA10_MOUSE;sp|P01897|HA1L_MOUSE;sp|P14430|HA18_MOUSE;sp|P01899|HA11_MOUSE;sp|P01896|HA1Z_MOUSE;sp|P14431|HA19_MOUSE;sp|P01895|HA1Y_MOUSE;sp|P14428|HA1Q_MOUSE;sp|P06339|HA15_MOUSE;sp|P01900|HA12_MOUSE;sp|P01902|HA1D_MOUSE;sp|P03991|HA1W_MOUSE;sp|P01901|HA1B_MOUSE
sp|Q61247|A2AP_MOUSE
sp|Q61646|HPT_MOUSE
sp|Q06890|CLUS_MOUSE
sp|Q61704|ITIH3_MOUSE;Q0V8M9;CON__Q0V8M9
sp|P01867|IGG2B_MOUSE
sp|P29699|FETUA_MOUSE;P12763;CON__P12763
sp|Q03734|SPA3M_MOUSE;sp|P29621|SPA3C_MOUSE
sp|Q07968|F13B_MOUSE
sp|Q8BND5|QSOX1_MOUSE
sp|P01837|IGKC_MOUSE
sp|P60710|ACTB_MOUSE;sp|P63260|ACTG_MOUSE;sp|P63268|ACTH_MOUSE;sp|P68134|ACTS_MOUSE;sp|P68033|ACTC_MOUSE;sp|P62737|ACTA_MOUSE;sp|Q8BFZ3|ACTBL_MOUSE
sp|P97290|IC1_MOUSE;P50448;CON__P50448
sp|Q80YC5|FA12_MOUSE
sp|Q8CG14|CS1A_MOUSE;sp|Q8CFG8|CS1B_MOUSE
sp|Q8CG16|C1RA_MOUSE;sp|Q8CFG9|C1RB_MOUSE;sp|Q3UZ09|C1RL_MOUSE
sp|Q9DBB9|CPN2_MOUSE
sp|Q9QWK4|CD5L_MOUSE
sp|P49182|HEP2_MOUSE;ENSEMBL:ENSBTAP00000018574;CON__ENSEMBL:ENSBTAP00000018574
sp|Q91WP6|SPA3N_MOUSE;sp|Q5I2A0|SPA3G_MOUSE;sp|Q6P4P1|SPA3A_MOUSE
sp|Q9JM71|K1B27_MOUSE
sp|P07628|K1KB8_MOUSE
sp|P15946|K1B11_MOUSE
sp|P29788|VTNC_MOUSE
sp|P36369|K1B26_MOUSE;sp|P36368|EGFB2_MOUSE
sp|Q64726|ZA2G_MOUSE
sp|P01864|GCAB_MOUSE;sp|P01863|GCAA_MOUSE;sp|P01865|GCAM_MOUSE;sp|P84751|HVM63_MOUSE
sp|P01868|IGHG1_MOUSE;sp|P01869|IGH1M_MOUSE
sp|P03987|IGHG3_MOUSE
sp|P15948|K1B22_MOUSE
sp|Q8BH61|F13A_MOUSE
sp|Q9JJN5|CBPN_MOUSE;Q2KJ83;CON__Q2KJ83
sp|Q9QXC1|FETUB_MOUSE
sp|P01878|IGHA_MOUSE
sp|P07309|TTHY_MOUSE
sp|P15949|K1KB9_MOUSE;sp|Q9QYN3|KLK11_MOUSE;sp|O35453|HEPS_MOUSE
sp|P42703|LIFR_MOUSE
sp|Q00724|RET4_MOUSE
sp|O88783|FA5_MOUSE
sp|P02088|HBB1_MOUSE;Q3SX09;CON__Q3SX09;P02070;CON__P02070;sp|P02104|HBE_MOUSE
sp|Q07456|AMBP_MOUSE;P00978;CON__P00978
sp|Q61730|IL1AP_MOUSE
sp|Q8VCG4|CO8G_MOUSE
sp|P00755|K1KB1_MOUSE
sp|P01592|IGJ_MOUSE
sp|P01942|HBA_MOUSE;sp|P06467|HBAZ_MOUSE
sp|P11680|PROP_MOUSE
sp|Q8R121|ZPI_MOUSE;ENSEMBL:ENSBTAP00000013050;CON__ENSEMBL:ENSBTAP00000013050
sp|Q9JHH6|CBPB2_MOUSE;Q2KIG3;CON__Q2KIG3
sp|P01801|HVM32_MOUSE;sp|P01799|HVM30_MOUSE;sp|P01797|HVM28_MOUSE;sp|P01796|HVM27_MOUSE;sp|P01803|HVM34_MOUSE;sp|P01800|HVM31_MOUSE;sp|P01802|HVM33_MOUSE
sp|P04071|K1B16_MOUSE
sp|P08607|C4BPA_MOUSE
sp|P70389|ALS_MOUSE
sp|O88947|FA10_MOUSE
sp|P97298|PEDF_MOUSE;Q95121;CON__Q95121
sp|Q8CIZ8|VWF_MOUSE
sp|P02762|MUP6_MOUSE;sp|P04938|MUP11_MOUSE;sp|A2BIM8|MUP18_MOUSE;sp|P11591|MUP5_MOUSE
sp|P00756|K1KB3_MOUSE
sp|P00920|CAH2_MOUSE
sp|P11588|MUP1_MOUSE
sp|P39039|MBL1_MOUSE
sp|Q06770|CBG_MOUSE
sp|Q61759|K1B21_MOUSE
sp|Q8VCS0|PGRP2_MOUSE;ENSEMBL:ENSBTAP00000016285;CON__ENSEMBL:ENSBTAP00000016285
sp|P01139|NGF_MOUSE
sp|P01844|LAC2_MOUSE
sp|P03953|CFAD_MOUSE
sp|P06330|HVM51_MOUSE
sp|P31532|SAA4_MOUSE
sp|P46412|GPX3_MOUSE;sp|P21765|GPX5_MOUSE
sp|Q61171|PRDX2_MOUSE
sp|Q61754|K1B24_MOUSE
sp|Q91WP0|MASP2_MOUSE
sp|Q9Z1R3|APOM_MOUSE
sp|P00757|K1KB4_MOUSE
sp|P01645|KV5AC_MOUSE;sp|P01644|KV5AB_MOUSE;sp|P04946|KV5AM_MOUSE
sp|P01804|HVM35_MOUSE
sp|P05366|SAA1_MOUSE
sp|P11589|MUP2_MOUSE
sp|P21180|CO2_MOUSE
sp|P41317|MBL2_MOUSE
sp|P51885|LUM_MOUSE;Q05443;CON__Q05443
sp|P52430|PON1_MOUSE
sp|P55065|PLTP_MOUSE
sp|P98064|MASP1_MOUSE
sp|Q08879|FBLN1_MOUSE;ENSEMBL:ENSBTAP00000016046;CON__ENSEMBL:ENSBTAP00000016046
sp|Q60590|A1AG1_MOUSE;sp|Q63805|A1AG3_MOUSE
sp|Q61508|ECM1_MOUSE
sp|Q9R098|HGFA_MOUSE;ENSEMBL:ENSBTAP00000023055;CON__ENSEMBL:ENSBTAP00000023055
sp|P01646|KV5AD_MOUSE
sp|P01647|KV5AE_MOUSE
sp|P01757|HVM13_MOUSE;sp|P01756|HVM12_MOUSE
sp|P01887|B2MG_MOUSE
sp|P05064|ALDOA_MOUSE
sp|P11859|ANGT_MOUSE
sp|P15945|K1KB5_MOUSE
sp|P15947|KLK1_MOUSE
sp|Q8BPB5|FBLN3_MOUSE
sp|O88968|TCO2_MOUSE
sp|P01132|EGF_MOUSE
sp|P01627|KV2A2_MOUSE
sp|P01635|KV5A3_MOUSE
sp|P01654|KV3A1_MOUSE;sp|P01656|KV3A3_MOUSE;sp|P01655|KV3A2_MOUSE
sp|P06328|HVM49_MOUSE;sp|P01754|HVM10_MOUSE;sp|P01753|HVM09_MOUSE;sp|P01748|HVM04_MOUSE;sp|P06329|HVM50_MOUSE
sp|P01790|HVM21_MOUSE;sp|P01791|HVM22_MOUSE;sp|P01788|HVM19_MOUSE;sp|P01787|HVM18_MOUSE;sp|P01794|HVM25_MOUSE;sp|P01789|HVM20_MOUSE;sp|P01792|HVM23_MOUSE;sp|P01793|HVM24_MOUSE
sp|P01798|HVM29_MOUSE
sp|P01843|LAC1_MOUSE
sp|P07310|KCRM_MOUSE
sp|P16301|LCAT_MOUSE
sp|P61939|THBG_MOUSE
sp|P70274|SEPP1_MOUSE
sp|P98086|C1QA_MOUSE
sp|O09159|MA2B1_MOUSE
sp|P01631|KV2A7_MOUSE
sp|P01633|KV5A1_MOUSE
sp|P01638|KV5A6_MOUSE
sp|P01639|KV5A7_MOUSE
sp|P01648|KV5AF_MOUSE;sp|P01649|KV5AG_MOUSE
sp|P01749|HVM05_MOUSE
sp|P04940|KV6A6_MOUSE;sp|P04943|KV6A9_MOUSE;sp|P04944|KV6AA_MOUSE;sp|P04941|KV6A7_MOUSE
sp|P05367|SAA2_MOUSE
sp|P08905|LYZ2_MOUSE;sp|P17897|LYZ1_MOUSE
sp|P12246|SAMP_MOUSE
sp|P13634|CAH1_MOUSE
sp|P14106|C1QB_MOUSE
sp|P14847|CRP_MOUSE
sp|P16294|FA9_MOUSE
sp|P16858|G3P_MOUSE;sp|Q64467|G3PT_MOUSE
sp|P33587|PROC_MOUSE
sp|Q02105|C1QC_MOUSE
sp|Q60994|ADIPO_MOUSE
sp|Q9CQW3|PROZ_MOUSE
sp|O70570|PIGR_MOUSE
sp|P00687|AMY1_MOUSE;sp|P00688|AM2A5_MOUSE
sp|P01626|KV2A1_MOUSE
sp|P01628|KV2A3_MOUSE
sp|P01636|KV5A4_MOUSE
sp|P01643|KV5AA_MOUSE
sp|P01670|KV3AI_MOUSE;sp|P01672|KV3AK_MOUSE
sp|P01750|HVM06_MOUSE
sp|P01806|HVM36_MOUSE;sp|P01812|HVM42_MOUSE;sp|P01808|HVM38_MOUSE;sp|P01807|HVM37_MOUSE;sp|P01809|HVM39_MOUSE;sp|P01810|HVM40_MOUSE
sp|P06151|LDHA_MOUSE;sp|P00342|LDHC_MOUSE;sp|P16125|LDHB_MOUSE
sp|P09813|APOA2_MOUSE
sp|P26928|HGFL_MOUSE
sp|P51910|APOD_MOUSE
sp|Q08761|PROS_MOUSE
sp|Q8K0D2|HABP2_MOUSE
sp|Q8VCC2|EST1_MOUSE
sp|O09164|SODE_MOUSE
sp|O70165|FCN1_MOUSE
sp|P01630|KV2A6_MOUSE
sp|P01634|KV5A2_MOUSE;sp|P01632|KV1A1_MOUSE
sp|P01660|KV3A8_MOUSE;sp|P01659|KV3A7_MOUSE
sp|P01663|KV3AB_MOUSE;sp|P01662|KV3AA_MOUSE;sp|P01661|KV3A9_MOUSE
sp|P01666|KV3AE_MOUSE;sp|P01665|KV3AD_MOUSE;sp|P01668|KV3AG_MOUSE;sp|P01664|KV3AC_MOUSE;sp|P01669|KV3AH_MOUSE;sp|P01667|KV3AF_MOUSE
sp|P01724|LV1B_MOUSE
sp|P01725|LV1C_MOUSE
sp|P01747|HVM03_MOUSE;sp|P01746|HVM02_MOUSE
sp|P01820|HVM44_MOUSE;sp|P01821|HVM45_MOUSE
sp|P04223|HA1K_MOUSE
sp|P06327|HVM52_MOUSE
sp|P09581|CSF1R_MOUSE
sp|P10404|ENV1_MOUSE
sp|P17742|PPIA_MOUSE
sp|P17751|TPIS_MOUSE
sp|P18525|HVM54_MOUSE;sp|P18530|HVM59_MOUSE;sp|P18529|HVM58_MOUSE
sp|P18526|HVM55_MOUSE
sp|P18527|HVM56_MOUSE
sp|P18528|HVM57_MOUSE
sp|P18531|HVM60_MOUSE
sp|P20060|HEXB_MOUSE
sp|P33622|APOC3_MOUSE
sp|Q03401|CRIS1_MOUSE
sp|Q03402|CRIS3_MOUSE
sp|Q61268|APOC4_MOUSE
sp|Q8K1I3|SPP24_MOUSE
sp|Q91WG0|EST2C_MOUSE;sp|Q8BK48|EST2E_MOUSE;sp|Q8QZR3|EST2A_MOUSE;sp|Q6AW46|EST5A_MOUSE
sp|Q923D2|BLVRB_MOUSE
sp|Q9WVJ3|CBPQ_MOUSE
sp|A6BLY7|K1C28_MOUSE
sp|B2RPV6|MMRN1_MOUSE
sp|O88200|CLC11_MOUSE
sp|P01629|KV2A4_MOUSE
sp|P01642|KV5A9_MOUSE
sp|P01678|KV6A4_MOUSE;sp|P01677|KV6A3_MOUSE;sp|P01676|KV6A2_MOUSE;sp|P01675|KV6A1_MOUSE;sp|P01679|KV6A5_MOUSE
sp|P01680|KV4A1_MOUSE
sp|P01723|LV1A_MOUSE;sp|P01727|LV1E_MOUSE;sp|P01729|LV2B_MOUSE;sp|P01726|LV1D_MOUSE
sp|P01728|LV2A_MOUSE
sp|P01786|HVM17_MOUSE
sp|P02816|PIP_MOUSE
sp|P04945|KV6AB_MOUSE
sp|P05017|IGF1_MOUSE
sp|P12023|A4_MOUSE
sp|P14426|HA13_MOUSE
sp|P32848|PRVA_MOUSE
sp|P39876|TIMP3_MOUSE
sp|P82198|BGH3_MOUSE
sp|P97350|PKP1_MOUSE
sp|Q7TMV3|FAKD5_MOUSE
sp|Q9ET66|PI16_MOUSE
sp|Q9Z126|PLF4_MOUSE

## Sheet:  Table S2 String data base
Table S2. Genes of main interest, associated with diseases accordingly STRING databases for Mus Musculus
From	Entry Name	Gene Symbol	Protein names	Length	Functions
P05366	SAA1_MOUSE	Saa1	Serum amyloid A-1 protein	122	Serum amyloid A-1 protein; Major acute phase protein. (122 aa)
P31532	SAA4_MOUSE	Saa4	Serum amyloid A-4 protein (Amyloid A-5 protein)	130	Serum amyloid A-4 protein; Major acute phase reactant. Apolipoprotein of the HDL complex. (130 aa)
P12246	SAMP_MOUSE	Apcs	Serum amyloid P-component (SAP)	224	Serum amyloid P-component; Belongs to the pentraxin family. (224 aa)
P09813	APOA2_MOUSE	Apoa2	Apolipoprotein A-II (Apo-AII) (ApoA-II) (Apolipoprotein A2) [Cleaved into: Proapolipoprotein A-II (ProapoA-II)]	102	Proapolipoprotein A-II; May stabilize HDL (high density lipoprotein) structure by its association with lipids, and affect the HDL metabolism; Belongs to the apolipoprotein A2 family. (102 aa)
P33622	APOC3_MOUSE	Apoc3	Apolipoprotein C-III (Apo-CIII) (ApoC-III) (Apolipoprotein C3)	99	Apolipoprotein C-III; Component of triglyceride-rich very low density lipoproteins (VLDL) and high density lipoproteins (HDL) in plasma. Plays a multifaceted role in triglyceride homeostasis. Intracellularly, promotes hepatic very low density lipoprotein 1 (VLDL1) assembly and secretion; extracellularly, attenuates hydrolysis and clearance of triglyceride-rich lipoproteins (TRLs). Impairs the lip…
P51910	APOD_MOUSE	Apod	Apolipoprotein D (Apo-D) (ApoD)	189	Apolipoprotein D; APOD occurs in the macromolecular complex with lecithin- transport and binding of bilin. Appears to be able to transport a variety of ligands in a number of different contexts; Belongs to the calycin superfamily. Lipocalin family. (189 aa)
Q60994	ADIPO_MOUSE	Adipoq	Adiponectin (30 kDa adipocyte complement-related protein) (Adipocyte complement-related 30 kDa protein) (ACRP30) (Adipocyte, C1q and collagen domain-containing protein) (Adipocyte-specific protein AdipoQ)	247	Adiponectin; Important adipokine involved in the control of fat metabolism and insulin sensitivity, with direct anti-diabetic, anti-atherogenic and anti-inflammatory activities. Stimulates AMPK phosphorylation and activation in the liver and the skeletal muscle, enhancing glucose utilization and fatty-acid combustion. Antagonizes TNF-alpha by negatively regulating its expression in various tissue…
P06683	CO9_MOUSE	C9	Complement component C9	548	Complement component C9; Constituent of the membrane attack complex (MAC) that plays a key role in the innate and adaptive immune response by forming pores in the plasma membrane of target cells. C9 is the pore-forming subunit of the MAC; Belongs to the complement C6/C7/C8/C9 family. (561 aa)
P11588	MUP1_MOUSE	Mup12	Major urinary protein 1 (MUP 1)	180	Major urinary protein 1; Binds pheromones that are released from drying urine of males. These pheromones affect the sexual behavior of females. (180 aa)
Q61646	HPT_MOUSE	Hp	Haptoglobin alpha chain; Haptoglobin beta chain	347	Haptoglobin alpha chain; As a result of hemolysis, hemoglobin is found to accumulate in the kidney and is secreted in the urine. Haptoglobin captures, and combines with free plasma hemoglobin to allow hepatic recycling of heme iron and to prevent kidney damage. Haptoglobin also acts as an antioxidant, has antibacterial activity and plays a role in modulating many aspects of the acute phase respon…
Q6GQT1	A2MG_MOUSE	A2MG (A2M)	Alpha-2-Macroglobulin	1495	The protein encoded by this gene is a protease inhibitor and cytokine transporter. It can inhibit inflammatory cytokines, and it thus disrupts inflammatory cascades. This gene is implicated in Alzheimer's disease (AD) due to its ability to mediate the clearance and degradation of A-beta, the major component of beta-amyloid deposits. An increase in α2-Macroglobulin with normal amount of albumin ma…
A6X935	ITIH4_MOUSE	Itih4	Inter alpha-trypsin inhibitor, heavy chain 4 (ITI heavy chain H4) (ITI-HC4) (Inter-alpha-inhibitor heavy chain 4)	942	Inter alpha-trypsin inhibitor, heavy chain 4; Type II acute-phase protein (APP) involved in inflammatory responses to trauma. May also play a role in liver development or regeneration. (942 aa)
P22599	A1AT2_MOUSE	Serpina1b	Alpha-1-antitrypsin 1-2 (AAT) (Alpha-1 protease inhibitor 2) (Alpha-1-antiproteinase) (Serine protease inhibitor 1-2) (Serine protease inhibitor A1b) (Serpin A1b)	413	Alpha-1-antitrypsin 1-2; Inhibitor of serine proteases. Its primary target is elastase, but it also has a moderate affinity for plasmin and thrombin. Belongs to the serpin family. (413 aa)
Q00898	A1AT5_MOUSE	Serpina1e	Alpha-1-antitrypsin 1-5 (Alpha-1 protease inhibitor 5) (Serine protease inhibitor 1-5) (Serine protease inhibitor A1e) (Serpin A1e)	413	Alpha-1-antitrypsin 1-5; Does not inhibit elastase or chymotrypsin. No target protease has been identified to date; Belongs to the serpin family. (413 aa)
Q91WP6	SPA3N_MOUSE	Serpina3n	Serine protease inhibitor A3N (Serpin A3N)	418	Serine protease inhibitor A3N. (418 aa) Alzheimer’s disease
Q6P4P1	SPA3A_MOUSE	Serpina3A	Serine protease inhibitor A3A (Serpin A3A)		Serine protease inhibitor A3A
Q5I2A0	SPA3G_MOUSE	Serpina3G	Serine protease inhibitor A3G (Serpin A3G)		Serine protease inhibitor A3G

## Sheet: Table S3. Cont-Los
Table S3. Comparison of protein levels in blood plasma of mice (Control vs Losers, depressed mice)
Control - Losers
Proteins ID	Mean of Controls	Mean of Losers	Difference	SE of difference	t ratio	df	p value	q value	Direction	ID proteins	ID genes	Fuctions
SAA4_MOUSE	28.15	28.9	-0.7475	0.1721	4.342	10	0.001462	0.030257		P31532	Saa4	serum amyloid A 4
SAMP_MOUSE	24.04	25.83	-1.791	0.3961	4.523	10	0.001103	0.028551		P12246	Apcs	amyloid P component, serum
APOC3_MOUSE	27.09	28.01	-0.9192	0.1498	6.136	10	0.00011	0.00892		P33622	Apoc3	apolipoprotein C-III
APOC4_MOUSE	26.48	27.15	-0.6717	0.238	2.822	10	0.018097	0.121947		Q61268	Apoc4	apolipoprotein C-IV
APOD_MOUSE	24.99	25.79	-0.8057	0.1416	5.69	10	0.000201	0.00892		P51910	Apod	apolipoprotein D
ADIPO_MOUSE	26.61	25.7	0.9093	0.221	4.115	10	0.002094	0.033341		Q60994	Adipoq	adiponectin, C1Q and collagen domain containing
ITIH2_MOUSE	30.51	30.24	0.2776	0.07624	3.642	10	0.004523	0.055078		Q61703	Itih2	inter-alpha trypsin inhibitor, heavy chain 2
ITIH3_MOUSE	28.75	29.01	-0.2578	0.08134	3.169	10	0.010009	0.087659		Q61704	Itih3	inter-alpha trypsin inhibitor, heavy chain 3
ITIH4_MOUSE	30.19	30.81	-0.6197	0.1099	5.64	10	0.000215	0.00892		A6X935	Itih4	inter alpha-trypsin inhibitor, heavy chain 4
SPA3N_MOUSE	27.97	28.72	-0.7481	0.1094	6.841	10	4.5e-05	0.00892		Q91WP6	Serpina3n	serine (or cysteine) peptidase inhibitor, clade A, member 3N
SPA3K_MOUSE	34.34	34.63	-0.2903	0.07602	3.819	10	0.003376	0.047099		P07759	Serpina3k	serine (or cysteine) peptidase inhibitor, clade A, member 3K
SPA3M_MOUSE	29.07	29.4	-0.3349	0.1263	2.653	10	0.024196	0.135366		Q03734	Serpina3m	serine (or cysteine) peptidase inhibitor, clade A, member 3M
A1AG1_MOUSE	27.05	27.72	-0.6686	0.2393	2.794	10	0.018974	0.122737		Q60590	Orm1	orosomucoid 1
A1AT1_MOUSE	33.06	32.79	0.2698	0.0983	2.745	10	0.02067	0.125845		P07758	Serpina1a	serine (or cysteine) peptidase inhibitor, clade A, member 1A
A1AT2_MOUSE	32.27	31.46	0.8112	0.2679	3.028	10	0.012721	0.105329		P22599	Serpina1b	serine (or cysteine) preptidase inhibitor, clade A, member 1B
A1AT4_MOUSE	34.66	34.08	0.5831	0.1845	3.16	10	0.010163	0.087659		Q00897	Serpina1d	serine (or cysteine) peptidase inhibitor, clade A, member 1D
A1AT5_MOUSE	32.71	31.98	0.7227	0.157	4.602	10	0.000977	0.028551		Q00898	Serpina1e	serine (or cysteine) peptidase inhibitor, clade A, member 1E
HEP2_MOUSE	28.58	28.25	0.3326	0.1236	2.69	10	0.022684	0.134157		P49182	Serpind1	serine (or cysteine) peptidase inhibitor, clade D, member 1
CO4B_MOUSE	30.97	31.23	-0.2617	0.1043	2.509	10	0.030984	0.16034		P01029	C4b	complement C4B (Chido blood group)
CO9_MOUSE	28.57	29.1	-0.5274	0.08884	5.936	10	0.000144	0.00892		P06683	P06683	complement component 9
C1QA_MOUSE	27.25	26.78	0.4651	0.1918	2.425	10	0.035767	0.18058		P98086	C1qa	complement component 1, q subcomponent, alpha polypeptide
CFAH_MOUSE	31.88	32.12	-0.2402	0.06299	3.813	10	0.003413	0.047099		P06909	Cfh	complement component factor h
MUP1_MOUSE	26.21	24.03	2.179	0.4161	5.235	6	0.001947	0.033341		P11588	Mup1	major urinary protein 1
HPT_MOUSE	31.57	33.24	-1.674	0.5127	3.264	10	0.008511	0.087659		Q61646	Hp	haptoglobin
PZP(A2MG)_MOUSE	35.6	35.08	0.5153	0.1179	4.369	10	0.0014	0.030257		Q61838	Pzp	PZP, alpha-2-macroglobulin like
KV2A2_MOUSE	27.42	26.33	1.09	0.4094	2.663	9	0.025897	0.14107		P01627	Igkv2-112	immunoglobulin kappa variable 2-112
KV3A1_MOUSE	29.23	29.77	-0.5363	0.147	3.647	10	0.004484	0.055078		P01654	KV3A1_MOUSE	Ig kappa chain V-III region PC 2880/PC 1229
AMBP_MOUSE	29.63	29.89	-0.2695	0.1134	2.378	10	0.038748	0.190973		Q07456	Ambp	alpha 1 microglobulin/bikunin precursor
B2MG_MOUSE	29.29	29.71	-0.4202	0.1806	2.327	10	0.04227	0.194092		P01887	B2m	beta-2 microglobulin
IGKC_MOUSE	33.45	33.1	0.3532	0.1526	2.315	10	0.043132	0.194092		P01837	Igkc	immunoglobulin kappa constant
CFAB_MOUSE	30.64	30.84	-0.1981	0.08874	2.232	10	0.049647	0.215148		P01837	Igkc	immunoglobulin kappa constant
KV5A1_MOUSE	29.71	29.14	0.5695	0.1919	2.967	10	0.01412	0.108256		P01633	Igkv6-17	immunoglobulin kappa variable 6-17
HVM36_MOUSE	27.36	26.68	0.6801	0.214	3.178	10	0.009861	0.087659		P01806	Igh-VX24	immunoglobulin heavy chain (X24 family)
Other proteins
VTNC_MOUSE	30.38	30.64	-0.2628	0.09831	2.674	10	0.023349	0.134258		P29788	Vtn	vitronectin
FINC_MOUSE	32.34	32.67	-0.3264	0.06635	4.92	10	0.000605	0.020875		P11276	Fn1	fibronectin 1
VTDB_MOUSE	32.73	32.97	-0.2365	0.0675	3.504	10	0.005685	0.06538		P21614	Gc	vitamin D binding protein
LAC1_MOUSE	28.32	27.77	0.5479	0.1728	3.172	10	0.009961	0.087659		P01843	LAC1_MOUSE	Ig lambda-1 chain C region
FIBB_MOUSE	34.16	34.4	-0.2392	0.0796	3.005	10	0.013236	0.105382		Q8K0E8	Fgb	fibrinogen beta chain
CPN2_MOUSE	29.56	29.86	-0.3033	0.07323	4.142	10	0.002005	0.033341		Q9DBB9	Cpn2	carboxypeptidase N, polypeptide 2
LCAT_MOUSE	26.95	27.23	-0.2736	0.09422	2.904	10	0.015725	0.114771		P16301	Lcat	lecithin cholesterol acyltransferase
CAH2_MOUSE	27.36	26.47	0.8852	0.2617	3.382	10	0.006973	0.075971		P00920	Car2	carbonic anhydrase 2
EST1C_MOUSE	32.77	32.38	0.3823	0.1357	2.817	10	0.018263	0.121947		P23953	Ces1c	carboxylesterase 1C
HRG_MOUSE	30.74	31	-0.2551	0.08825	2.891	10	0.016079	0.114771		Q9ESB3	Hrg	histidine-rich glycoprotein
LYZ2_MOUSE	24.43	25.32	-0.8906	0.3089	2.883	8	0.020414	0.125845		P08905	Lyz2	lysozyme 2
LUM_MOUSE	26.52	26.96	-0.4394	0.1719	2.557	10	0.028522	0.151387		P51885	Lum	lumican
FBLN1_MOUSE	25.93	26.26	-0.3353	0.1419	2.364	10	0.039698	0.191106		Q08879	Fbln1	fibulin 1
HEMO_MOUSE	34.3	34.61	-0.3038	0.1296	2.345	10	0.040977	0.192779		Q91X72	Hpx	hemopexin

## Sheet: Table S4. Cont - Win
Table S4. Comparison of protein levels in blood plasma of mice (Control vs Winners - aggressive mice)
Control - Winners
	Mean of Controls	Mean of Winners	Difference	SE of difference	t ratio	df	P value	q value	Direction	ID proteins	ID genes	Fuctions
APOE_MOUSE	32.22	31.78	0.4337	0.1902	2.28	10	0.045764	0.654202		P08226	Apoe	apolipoprotein E
CO5_MOUSE	30.17	30.41	-0.2397	0.09348	2.564	10	0.028188	0.591956		P06684	Hc	hemolytic complement
CO9_MOUSE	28.57	28.9	-0.3324	0.1199	2.771	10	0.019747	0.502394		P06683	C9	complement component 9
PROP_MOUSE	28.31	27.86	0.4436	0.1011	4.386	10	0.001365	0.286578		P11680	Cfp	complement factor properdin
ANT3_MOUSE	31.54	31.14	0.3947	0.1344	2.938	10	0.014845	0.502394		P32261	Serpinc1	serine (or cysteine) peptidase inhibitor, clade C (antithrombin), member 1
ZPI_MOUSE	27.58	27.88	-0.2965	0.1051	2.821	10	0.018116	0.502394		Q8R121	Serpina10	serine (or cysteine) peptidase inhibitor, clade A (alpha-1 antiproteinase, antitrypsin), member 10
LYZ2_MOUSE	24.43	25.35	-0.9174	0.253	3.626	8	0.006719	0.480795		P08905	Lyz2	lysozyme 2
BGH3_MOUSE	23.39	22.08	1.314	0.3474	3.783	7	0.006868	0.480795		P82198	Tgfbi	transforming growth factor, beta induced
PLF4_MOUSE	25.32	27.14	-1.815	0.5983	3.034	10	0.012598	0.502394		Q9Z126	Pf4	platelet factor 4
LIFR_MOUSE	27.91	28.34	-0.43	0.1449	2.968	10	0.014105	0.502394		P42703	Lifr	LIF receptor alpha
GELS_MOUSE	31.69	31.48	0.2157	0.07928	2.721	10	0.021531	0.502394		P13020	Gsn	gelsolin
PLMN_MOUSE	32.49	32.36	0.1384	0.05669	2.442	10	0.034744	0.654202		P20918	Plg	plasminogen
KLK1_MOUSE	26.92	25.63	1.291	0.4258	3.031	4	0.038743	0.654202		P15947	Klk1	kallikrein 1
LUM_MOUSE	26.52	26.76	-0.2452	0.1096	2.236	10	0.049329	0.654202		P51885	Lum	lumican

## Sheet: Table S5. Win-Los
Table S5. Comparison of protein levels in blood plasma of mice (Winners vs Losers)
Winners-Losers
	Mean of Winners	Mean of Losers	Difference	SE of difference	t ratio	df	P value	q value	Direction	Proteins ID	Genes ID	Fuctions
SAA1_MOUSE	23.17	28.05	-4.882	0.6564	7.437	9	3.9e-05	0.008205		P05366	Saa1	serum amyloid A 1
SAA4_MOUSE	28.45	28.9	-0.4434	0.118	3.758	10	0.003731	0.045656		P31532	Saa4	serum amyloid A 4
SAMP_MOUSE	24.34	25.83	-1.493	0.4759	3.138	10	0.010543	0.087715		P12246	Apcs	amyloid P component, serum
APOA2_MOUSE	27.08	27.84	-0.767	0.1925	3.985	10	0.002578	0.04469		P09813	Apoa2	apolipoprotein A-II
APOC3_MOUSE	27.17	28.01	-0.8453	0.2225	3.799	10	0.00349	0.045373		P33622	Apoc3	apolipoprotein C-III
APOM_MOUSE	27.41	27.66	-0.2401	0.1029	2.334	10	0.041756	0.167023		Q9Z1R3	Apom	apolipoprotein M
ADIPO_MOUSE	26.83	25.7	1.125	0.194	5.797	10	0.000174	0.012019		Q60994	Adipoq	adiponectin, C1Q and collagen domain containing
ITIH2_MOUSE	30.35	30.24	0.1131	0.05074	2.229	10	0.049902	0.182098		Q61703	Itih2	inter-alpha trypsin inhibitor, heavy chain 2
ITIH3_MOUSE	28.65	29.01	-0.3577	0.06997	5.113	10	0.000456	0.015796		Q61704	Itih3	inter-alpha trypsin inhibitor, heavy chain 3
ITIH4_MOUSE	30.27	30.81	-0.5445	0.1094	4.978	10	0.000555	0.016504		A6X935	Itih4	inter alpha-trypsin inhibitor, heavy chain 4
A1AG1_MOUSE	27.03	27.72	-0.6905	0.2554	2.704	10	0.022174	0.124651		Q60590	Orm1	orosomucoid 1
A1AT2_MOUSE	32.37	31.46	0.9109	0.2074	4.391	10	0.001354	0.028168		P22599	Serpina1b	serine (or cysteine) preptidase inhibitor, clade A, member 1B
A1AT3_MOUSE	31.27	30.64	0.6275	0.2015	3.115	10	0.010975	0.087803		Q00896	Serpina1c	serine (or cysteine) peptidase inhibitor, clade A, member 1C
A1AT4_MOUSE	34.69	34.08	0.6067	0.1466	4.139	10	0.002014	0.038086		Q00897	Serpina1d	serine (or cysteine) peptidase inhibitor, clade A, member 1D
A1AT5_MOUSE	32.74	31.98	0.7527	0.1648	4.569	10	0.001029	0.023771		Q00898	Serpina1e	serine (or cysteine) peptidase inhibitor, clade A, member 1E
A2MG_MOUSE	35.67	35.08	0.5927	0.1021	5.804	10	0.000172	0.012019		Q61838	Pzp	PZP, alpha-2-macroglobulin like
SPA3K_MOUSE	34.2	34.63	-0.4326	0.1116	3.876	10	0.003081	0.045373		P07759	Serpina3k	serine (or cysteine) peptidase inhibitor, clade A, member 3K
SPA3N_MOUSE	27.87	28.72	-0.849	0.1519	5.589	10	0.000231	0.012019		Q91WP6	Serpina3n	serine (or cysteine) peptidase inhibitor, clade A, member 3N
CBG_MOUSE	26.98	26.22	0.7613	0.2441	3.118	9	0.01235	0.088577		Q06770	Serpina6	serine (or cysteine) peptidase inhibitor, clade A, member 6
ZPI_MOUSE	27.88	27.62	0.2582	0.1019	2.533	10	0.029729	0.132793		Q8R121	Serpina10	serine (or cysteine) peptidase inhibitor, clade A (alpha-1 antiproteinase, antitrypsin), member 10
ANT3_MOUSE	31.14	31.44	-0.296	0.1171	2.527	10	0.030006	0.132793		P32261	Serpinc1	serine (or cysteine) peptidase inhibitor, clade C (antithrombin), member 1
HEP2_MOUSE	28.73	28.25	0.4768	0.1238	3.851	10	0.003208	0.045373		P49182	Serpind1	serine (or cysteine) peptidase inhibitor, clade D, member 1
IC1_MOUSE	28.75	28.41	0.3385	0.1269	2.667	10	0.023604	0.1292		P97290	Serping1	serine (or cysteine) peptidase inhibitor, clade G, member 1
HPT_MOUSE	32.16	33.24	-1.083	0.2046	5.293	10	0.000351	0.0146		Q61646	Hp	haptoglobin
HVM36_MOUSE	27.09	26.68	0.407	0.1334	3.05	10	0.012242	0.088577		P01806	Igh-VX24	immunoglobulin heavy chain (X24 family)
KV3A1_MOUSE	29.35	29.77	-0.4214	0.182	2.315	10	0.043145	0.169326		P01654	KV3A1_MOUSE	Ig kappa chain V-III region PC 2880/PC 1229
KV5A1_MOUSE	29.62	29.14	0.4778	0.203	2.353	10	0.040422	0.164859		P01633	Igkv6-17	immunoglobulin kappa variable 6-17
CO5_MOUSE	30.41	29.92	0.4842	0.1274	3.801	10	0.003481	0.045373		P06684	Hc	hemolytic complement
CO8A_MOUSE	29.76	30.01	-0.2505	0.09129	2.744	10	0.020698	0.124651		Q8K182	C8a	complement component 8, alpha polypeptide
C1QA_MOUSE	27.36	26.78	0.5812	0.1723	3.374	10	0.007077	0.066906		P98086	C1qa	complement component 1, q subcomponent, alpha polypeptide
C1QB_MOUSE	27.84	27.47	0.3715	0.152	2.443	10	0.034642	0.14411		P14106	C1qb	complement component 1, q subcomponent, beta polypeptide
CFAI_MOUSE	30.39	30.68	-0.2961	0.09425	3.142	10	0.010471	0.087715		Q61129	Cfi	complement component factor i
CFAH_MOUSE	31.94	32.12	-0.1808	0.06298	2.872	10	0.016625	0.111547		P06909	Cfh	complement component factor h
CFAB_MOUSE	30.65	30.84	-0.189	0.06709	2.818	10	0.018236	0.118535		P04186	Cfb	complement factor B
PROP_MOUSE	27.86	28.12	-0.2534	0.1021	2.482	10	0.032407	0.139477		P11680	Cfp	complement factor properdin
CFAD_MOUSE	28.18	28.38	-0.1978	0.07305	2.708	10	0.022011	0.124651		P03953	Cfd	complement factor D
FINC_MOUSE	32.4	32.67	-0.2697	0.05707	4.726	10	0.00081	0.021051		P11276	Fn1	fibronectin 1
PLMN_MOUSE	32.36	32.63	-0.2721	0.07557	3.6	10	0.004847	0.056008		P20918	Plg	plasminogen
CBPB2_MOUSE	26.89	26.32	0.5667	0.1636	3.464	10	0.006083	0.064573		Q9JHH6	Cpb2	carboxypeptidase B2
EST1C_MOUSE	32.8	32.38	0.4169	0.1325	3.147	10	0.010379	0.087715		P23953	Ces1c	carboxylesterase 1C
VTNC_MOUSE	30.29	30.64	-0.3481	0.1008	3.452	10	0.006209	0.064573		P29788	Vtn	vitronectin
CLUS_MOUSE	29.72	30.03	-0.3098	0.09074	3.414	10	0.006616	0.065525		Q06890	Clu	clusterin
FBLN1_MOUSE	25.72	26.26	-0.5368	0.1741	3.083	10	0.011587	0.088577		Q08879	Fbln1	fibulin 1
HRG_MOUSE	30.7	31	-0.2937	0.1016	2.89	10	0.016107	0.111547		Q9ESB3	Hrg	histidine-rich glycoprotein
RET4_MOUSE	29.1	28.81	0.2815	0.1038	2.713	10	0.021836	0.124651		Q00724	Rbp4	retinol binding protein 4, plasma
CD5L_MOUSE	29.37	29.67	-0.2938	0.111	2.648	10	0.024403	0.13015		Q9QWK4	Cd5l	CD5 antigen-like
HABP2_MOUSE	24.55	24.88	-0.33	0.124	2.661	9	0.026008	0.131189		Q8K0D2	Habp2	hyaluronic acid binding protein 2
FETUB_MOUSE	29.22	29.77	-0.5477	0.2099	2.609	10	0.026063	0.131189		Q9QXC1	Fetub	fetuin beta
FETUA_MOUSE	32.19	32.45	-0.2642	0.102	2.589	10	0.027005	0.131189		P29699	Ahsg	alpha-2-HS-glycoprotein
K1B16_MOUSE	28.94	26.78	2.159	0.7998	2.699	8	0.027121	0.131189		P04071	Klk1b16	kallikrein 1-related peptidase b16
K1B26_MOUSE	30.79	28.57	2.219	0.7699	2.883	8	0.020432	0.124651		P36369	Klk1b26	kallikrein 1-related petidase b26
PLF4_MOUSE	27.14	25.94	1.2	0.4674	2.567	10	0.028047	0.131651		Q9Z126	Pf4	platelet factor 4
CAH2_MOUSE	27.1	26.47	0.6307	0.2466	2.558	10	0.028482	0.131651		P00920	Car2	carbonic anhydrase 2
FIBA_MOUSE	33.56	34.24	-0.6797	0.2747	2.474	10	0.032858	0.139477		E9PV24	Fga	fibrinogen alpha chain
TRFE_MOUSE	36.26	36.39	-0.1224	0.05411	2.263	10	0.047134	0.178117		Q921I1	Trf	transferrin
HVM21_MOUSE	26.67	25.31	1.368	0.6067	2.255	10	0.047757	0.178117		P01790	HVM21_MOUSE	Ig heavy chain V region M511
MBL1_MOUSE	28.12	28.41	-0.285	0.1265	2.253	10	0.047955	0.178117		P39039	Mbl1	mannose-binding lectin (protein A) 1
